# Supplementary material for: Epidermal Growth Factor Downregulates Carbon Anhydrase III (CAIII) in Colon Cancer
Source: Curr Issues Mol Biol. 2024 Nov 14;46(11):12994–3002. doi: 10.3390/cimb46110774 (PMC11593170; doi:10.3390/cimb46110774)
Supplement: Supplementary file 1 [file cimb-46-00774-s001.zip]

Archive with 1 entries (1 files):
- cimb-3296513-supplementary.pdf
